# Supplementary material for: Primary Malignant Tumours of the Proximal Third of the Fibula, from Epidemiology to Treatment: A Systematic Review
Source: Med Sci (Basel). 2026 Jan 16;14(1):45. doi: 10.3390/medsci14010045 (PMC12821446; doi:10.3390/medsci14010045)
Supplement: Supplementary file 1 [file medsci-14-00045-s001.zip]

Archive with 1 entries (1 files):
- medsci-4046886-supplementary.pdf
